# Supplementary material for: Profiling Phospholipids within Atlantic Salmon Salmo salar with Regards to a Novel Terrestrial Omega-3 Oil Source
Source: Metabolites. 2022 Sep 10;12(9):851. doi: 10.3390/metabo12090851 (PMC9503986; doi:10.3390/metabo12090851)
Supplement: Supplementary file 1 [file metabolites-12-00851-s001.zip]

Archive with 3 entries (3 files):
- Supplementary Figures S1 and S2.pdf
- Supplementary Tables S1-S10 SFC-QTof.pdf
- Supplementary Tables S11-S20 LC-MS.pdf
